# Supplementary material for: Transgenic rice seed expressing flavonoid biosynthetic genes accumulate glycosylated and/or acylated flavonoids in protein bodies
Source: J Exp Bot. 2015 Oct 4;67(1):95–106. doi: 10.1093/jxb/erv429 (PMC4682426; doi:10.1093/jxb/erv429)
Supplement: Supplementary Data [file supp_erv429_Supplementary_table1.xlsx]

## Sheet: Sheet1
Table S1
										MS/MS		C-glycoside		O-glycoside			acyl
compound number	r.t.	m/z	Candidate elemental compositiona	Theoretical mass	precursor ion	key MS/MS product ions				spectra (m/z:intensity;)	aglyconeb	Pent	Hex	Pent	Hex	Dehex	Feruloyl	Malonyl	Acetyl	Coumaroyl	Sulfate	MSI level ID
1	2.2026	789.207	C33H41O22	789.209	789	627	465	303		85.0236:20;127.0430:31;163.0551:23;303.0329:48;303.0507:116;303.0623:141;304.0547:121;465.0988:248;465.7624:24;468.1172:23;489.1093:20;627.1602:20;628.1531:35;789.2209:92;790.2285:115;	Q				+++							3
2	2.2883	773.213	C33H41O21	773.214	773	303(287)				129.0469:24;147.0688:18;287.0558:21;303.0379:63;303.0522:21;449.0978:36;449.1327:17;449.1613:50;465.0986:56;465.1101:34;466.1078:18;507.1134:22;611.1538:26;665.3064:27;773.1813:17;773.2041:17;774.1885:25;774.2368:25;	Q(K)											3
3	2.8617	595.166	C27H31O15	595.166	595	433	271			127.0366:51;271.0618:1375;271.0813:100;272.0657:167;433.1226:43;595.1538:297;595.1807:173;596.1703:170;597.1605:65;597.1865:50;	G				++							3
4	2.978	713.158	C30H33O20	713.157	713	465	303			303.0322:18;303.0520:71;411.0824:23;465.1081:93;466.1096:27;533.1099:52;713.1495:103;713.1819:21;714.1445:38;714.1789:43;715.1777:20;720.3322:22;797.1907:18;	Q				++			+				3
5	3.1608	919.27	C39H51O25	919.272	919	757	611	449	287	85.0343:26;129.0583:39;149.0544:37;191.0651:35;237.0797:55;255.0969:22;256.0970:18;287.0421:66;287.0598:500;288.0513:22;288.0704:67;295.4886:28;310.1249:17;431.0909:45;449.0849:133;449.1095:436;449.1244:206;450.0753:30;450.1102:140;450.1295:20;451.1046:42;451.1201:37;451.1343:22;533.8007:17;559.1397:23;595.1573:37;611.1650:192;612.1539:57;614.1682:18;647.6152:64;757.2318:80;758.2018:20;758.2387:4…	K				+++	+						3
6	3.3041	773.214	C33H41O21	773.214	773	611	449	287		287.0568:1430;288.0541:196;449.1032:541;449.1194:318;450.0952:100;450.1149:100;611.1739:49;614.1699:47;773.2220:497;774.2109:316;774.2343:90;775.2365:54;	K				+++							3
7	3.3995	935.264	C39H51O26	935.267	935	773	611	449	287	53.0404:30;158.3155:34;163.0605:30;287.0568:290;449.1030:74;449.1211:24;611.1533:46;611.1839:42;773.2064:17;773.2462:17;797.2227:17;935.2405:24;935.2815:20;937.3021:29;944.5577:20;	K				++++							3
8	3.4013	757.218	C33H41O20	757.223	757	611	449	287		97.0271:94;287.0559:1600;288.0589:337;288.0760:49;449.1060:960;449.1216:445;450.1089:225;451.1153:83;595.1689:90;611.1379:58;611.1523:143;611.1738:220;612.1417:86;612.1646:161;757.2136:377;757.2454:172;757.3241:62;758.2209:243;759.2314:72;	K				++	+						3
9	3.7749	641.172	C28H33O17	641.172	641	479	317			317.0602:156;317.0754:164;318.0724:111;319.0850:17;359.0700:23;360.0749:25;479.1020:56;479.1290:80;480.1221:24;480.1578:19;641.1914:50;	IR				++							3
10	3.8329	803.223	C34H43O22	803.225	803	641	479	317		127.0356:24;145.0504:24;317.0400:29;317.0635:225;317.0848:33;318.0803:46;479.1195:284;481.1328:46;641.1629:30;641.1825:23;642.1749:52;642.2047:22;803.2338:113;991.6599:18;	IR				+++							3
11	4.3337	816.198	Not applicable		816	654	287			113.0210:38;162.0517:130;169.0587:20;188.0398:80;206.0481:43;208.0631:39;224.0476:25;279.0686:20;287.0577:472;288.0575:31;296.0685:26;314.0683:27;329.0750:20;332.0762:28;333.0881:26;350.0765:22;350.0930:24;368.0930:22;413.7367:33;474.0686:50;619.1498:17;654.1491:278;654.2249:17;655.1289:41;655.1727:24;655.2387:60;656.1422:56;664.4116:20;780.1816:17;816.2167:80;817.1653:25;817.2158:26;	K				+							3
12	4.4989	565.155	C26H29O14	565.156	565	499	481	469	457	171.0743:40;294.0531:41;307.0557:106;307.0707:80;321.0797:39;325.0686:129;335.0865:63;337.0648:148;341.0694:55;348.0938:50;349.0753:140;350.0803:47;355.0756:44;355.0927:59;379.0623:61;379.0812:408;380.0870:63;385.0865:60;391.0800:63;397.0838:143;397.0997:205;399.0670:68;405.0944:43;409.0992:87;433.0868:94;433.1018:84;439.0932:67;445.1091:215;451.0976:100;452.1061:91;457.0977:51;457.1176:83;458.10…	A	+	+									3
13	4.5019	581.15	C26H29O15	581.151	581	509	461	431	413	181.0395:19;323.0425:25;323.0740:17;377.0588:61;383.0731:23;389.0698:61;390.0592:58;391.0624:27;395.0814:20;405.0816:17;413.0984:27;423.1061:25;431.0963:20;432.0923:24;433.1041:25;437.0838:18;437.1125:18;443.5036:21;461.0951:25;462.1327:30;473.1051:25;473.1234:34;509.0974:22;510.1361:20;516.1176:18;528.3346:41;545.1415:64;546.1370:20;550.3399:17;563.1327:169;563.2292:18;564.1486:54;565.1422:18;58…	L	+	+									3
14	4.7627	581.15	C26H29O15	581.151	581	509	461	431	413	184.8458:17;221.1033:17;341.0549:28;349.0790:27;353.0712:20;354.0646:33;365.0811:28;377.1009:17;383.0644:27;395.0555:28;395.0821:55;413.0790:20;431.0766:20;431.0982:22;437.0926:25;443.0989:27;451.1089:35;460.8976:36;461.1043:21;509.0575:18;515.1289:66;528.1208:25;545.1236:30;575.7804:43;580.1804:20;581.1370:114;581.1694:29;583.1396:17;583.1693:24;652.8629:59;694.8997:88;717.3563:41;812.3888:20;94…	L	+	+									3
15	4.8051	859.214	C36H43O24	859.214	859	697	449	287		97.0299:28;159.0355:18;287.0555:24;288.0653:20;449.0976:87;449.1285:18;450.1211:17;620.7653:29;697.1658:45;698.1664:22;698.1981:17;851.1273:19;859.1938:185;860.2629:17;861.2348:28;863.0161:18;	K				+++			+				3
16	5.1166	611.161	C27H31O16	611.161	611	449	287			287.0518:99;287.0629:45;288.0524:35;288.0627:18;449.1059:35;611.1403:59;611.1687:20;612.1993:21;	K				++							3
17	5.1166	611.161	C27H31O16	611.161	611	449	383			299.0473:23;299.0619:23;329.0576:83;351.6118:24;353.0561:22;353.0719:49;383.0666:25;413.1007:22;431.0848:19;432.1073:20;449.1112:17;450.1310:22;611.1539:22;611.1772:17;611.3035:43;611.6232:40;612.1451:36;612.3794:24;615.3430:46;	C		+		+							3
18	5.2493	595.166	C27H31O15	595.166	595	577	559	541	529	255.2247:17;325.0612:20;355.0762:77;355.1096:25;379.0641:25;397.0841:18;403.0696:19;403.0953:18;409.0865:40;427.0977:20;427.1252:22;439.1182:22;475.1199:18;482.1212:24;505.1055:17;524.1519:18;529.1263:30;530.1523:23;540.2705:19;541.1293:24;577.1496:17;578.1676:22;595.1584:90;595.1933:38;596.1496:29;596.1881:17;597.1559:28;597.1887:35;600.0804:24;722.3708:21;903.4141:18;1012.6096:20;	C	+	+									3
19	5.5918	611.16	C27H31O16	611.161	611	449	287			287.0531:211;289.0531:32;449.0971:30;450.0927:34;450.1234:24;451.1081:24;529.2620:27;612.2022:23;	K				++							3
20	5.7061	978.25	Not applicable		978	816	654	449	287	162.0628:19;187.0603:17;188.0387:22;206.0369:30;287.0555:123;449.0915:25;449.1053:25;636.1379:24;654.1578:53;655.1596:33;656.1482:27;816.1921:58;818.2203:37;978.2612:20;980.2976:20;981.2208:19;983.4149:25;	K				+++							3
21	5.7833	816.199	Not applicable		816	654	449	287		162.0285:26;162.0618:18;188.0343:39;224.0602:19;287.0523:40;287.0649:25;288.0630:20;302.0584:20;302.0761:17;332.0799:46;334.0818:21;449.1076:35;469.9033:38;654.1436:22;654.1628:59;654.8177:24;655.1420:20;656.1566:24;744.1875:17;763.1500:18;799.1856:23;816.1522:19;816.1956:128;816.2397:18;817.1481:18;817.1818:17;817.2108:17;817.2384:18;	K				++							3
22	5.8443	449.108	C21H21O11	449.108	449	353	329	299		163.0474:17;165.0509:29;205.0520:23;245.0394:20;247.0862:20;259.3838:21;299.0524:67;299.0625:87;325.0780:20;327.0363:20;328.0597:18;329.0637:42;329.0790:53;329.1221:20;339.1016:24;340.0728:19;349.0480:44;353.0634:20;355.0558:25;367.0735:25;377.0457:18;377.0605:17;383.0642:23;449.1064:214;638.3051:23;	L		+									3
23	5.8705	815.222	C35H43O22	815.225	815	653	449	287		127.0338:17;162.0597:20;287.0625:126;288.0518:19;449.0846:21;449.1017:96;451.1058:69;619.1499:23;653.1709:46;654.1832:17;	K				+++				+			3
24	6.0375	565.155	C26H29O14	565.156	565	499	481	469	457	295.0618:481;307.0695:127;325.0597:160;325.0708:266;326.0744:160;337.0627:134;337.0768:394;349.0723:359;351.0729:155;361.0610:176;363.0817:126;379.0818:1002;380.0882:225;385.0782:125;391.0697:247;397.0926:705;403.0771:193;404.0909:125;409.0840:290;415.0886:138;415.1160:141;416.1094:177;421.0881:162;427.0984:231;445.1051:197;445.1206:162;451.1014:451;457.1109:456;469.1151:429;475.0962:165;481.1032…	A	+	+									3
25	6.6784	727.208	C32H39O19	727.209	727	565	499	481	427	93.0166:23;223.0648:27;235.5788:34;240.1311:17;263.1303:28;278.1397:22;295.0599:32;308.0607:20;313.0194:36;319.0615:27;325.0551:21;325.0726:20;337.0547:28;349.0686:20;355.0889:21;379.0795:66;379.0918:55;380.0792:23;381.1062:21;382.1710:21;390.2033:23;391.0771:17;392.1039:20;397.0895:83;397.9011:20;403.0824:20;409.0939:54;416.1194:21;421.0945:17;427.1110:73;432.9345:23;445.1034:141;446.1158:33;451…	A	+	+		+							3
26	6.7917	681.166	C30H33O18	681.167	681	519	433	271		109.0327:51;145.0537:27;177.0321:37;231.0523:27;271.0450:42;271.0604:346;272.0612:21;272.0712:30;273.0671:50;321.0592:19;433.1042:51;433.1346:20;519.0973:20;519.1351:30;520.1282:17;521.1367:27;681.1306:18;681.1537:40;681.1830:88;682.1370:101;682.1918:62;683.1438:33;	G				++			+				3
27	6.8562	565.155	C26H29O14	565.156	565	499	481	469	457	295.0562:91;295.0662:239;296.0623:104;307.0601:165;325.0612:248;349.0673:284;349.0841:196;362.0795:82;379.0788:703;379.1031:76;380.0687:70;380.0878:181;391.0841:102;397.0913:337;398.0938:107;403.0775:168;409.0851:124;409.0970:249;415.1089:159;427.0940:116;427.1136:69;433.0931:98;433.1136:82;439.1012:74;445.0951:278;447.1044:68;451.0929:167;451.1118:104;457.1133:238;469.1003:90;469.1149:325;475.10…	A	+	+									3
28	7.1623	565.155	C26H29O14	565.156	565	499	481	469	457	295.0602:345;307.0565:299;308.0607:127;325.0786:314;337.0688:474;338.0697:230;349.0695:559;351.0829:217;361.0672:183;365.1053:141;373.0632:127;379.0775:839;379.0912:367;380.0803:432;391.0807:299;397.0928:823;398.0931:150;403.0785:404;404.0865:162;409.0849:250;409.1006:133;415.0951:223;427.0913:165;433.0869:287;434.0887:180;439.1012:201;445.0964:239;445.1112:140;445.1289:167;446.1059:141;451.1124:…	A	+	+									3
29	7.5679	535.108	C24H23O14	535.109	535	287				81.0368:33;260.0776:24;286.0488:18;287.0479:103;287.0611:217;288.0622:18;295.4566:18;535.0724:36;535.0992:83;535.1262:30;535.1522:22;536.1235:22;536.1375:19;537.1666:17;	K				+			+				3
30	7.678	595.166	C27H31O15	595.166	595	433	313	283		271.0581:239;283.0606:2443;284.0531:201;284.0632:347;295.0576:158;309.0787:520;313.0715:3494;314.0733:860;323.0883:280;337.0703:2011;338.0796:165;349.0694:379;361.0685:259;367.0800:1090;368.0938:191;379.0773:579;397.0908:752;398.0938:310;415.1029:1443;416.1078:389;433.1135:4239;434.1005:227;434.1188:678;435.1250:233;595.1647:5158;596.1686:1849;597.1670:523;	A		+		+							3
31	7.7935	681.167	C30H33O18	681.167	681	519	433	271		85.0277:50;160.6071:31;189.0443:23;271.0577:416;271.0766:20;272.0624:75;313.0678:34;433.1057:57;433.1393:25;434.1155:22;444.6037:17;519.1096:40;520.1061:60;520.1270:26;647.0892:42;681.1531:344;681.1891:67;682.1482:108;682.2034:55;683.1163:18;683.1447:17;683.1794:74;684.1537:33;707.1933:23;1378.3741:17;	G				++			+				3
32	7.7969	565.155	C26H29O14	565.156	565	499	481	469	457	84.0812:28;97.0308:32;245.0439:20;295.0567:56;307.0601:34;312.0816:22;323.1060:35;325.0695:40;337.0575:20;337.0716:53;347.0380:36;349.0703:53;351.0891:17;361.0735:30;364.0993:17;371.9654:18;379.0723:39;379.0868:95;380.0816:36;385.0657:22;397.0782:30;398.0954:56;403.0882:21;406.0907:23;410.0820:24;417.0802:17;427.1041:39;427.1245:21;445.0836:24;445.1327:28;457.0905:20;457.1269:45;469.1144:25;471.1…	A	+	+									3
33	8.3198	565.155	C26H29O14	565.156	565	433	313	283		177.0471:46;202.5086:20;221.0919:20;271.0681:21;275.0812:21;279.1500:20;283.0493:20;283.0646:20;284.0670:31;296.0814:19;313.0730:111;313.0886:27;314.0840:30;331.0522:38;348.1823:18;361.0748:23;367.0887:63;379.0736:24;379.0911:39;380.0771:18;398.0868:22;415.1078:43;415.1223:19;433.1119:63;433.1284:28;434.1269:30;560.7783:26;565.1297:46;565.1616:47;565.1775:21;566.1674:67;576.9459:29;758.4063:34;	A		+	+								3
34	8.6823	595.166	C27H31O15	595.166	595	577	559	541	529	284.3632:21;293.8248:26;325.0750:58;328.0691:58;337.0895:26;342.0544:24;343.0676:22;352.0867:22;355.0859:40;356.0840:20;367.0646:20;367.0995:97;376.0887:20;379.0707:25;379.0822:21;379.0999:33;380.0741:27;385.0825:28;385.0935:40;391.1007:33;395.1198:22;397.0955:47;398.0847:48;404.0825:20;407.0686:26;409.0939:230;410.0844:56;419.0743:20;420.4089:20;421.0972:37;423.1069:33;427.0878:21;427.1002:21;42…	C	+	+									3
35	8.8723	611.161	C27H31O16	611.161	611	303(287)				71.0474:25;127.0425:24;129.0539:33;145.0390:28;271.0876:21;287.0413:32;287.0581:233;288.0610:23;303.0471:650;303.0580:344;304.0421:70;304.0550:71;381.5229:20;449.0967:21;449.1131:31;465.1056:99;465.1267:28;466.1080:21;611.1577:118;611.1866:68;612.1591:45;612.1820:20;898.0087:33;	Q(K)											3
36	8.9	433.113	C21H21O10	433.113	433	313	283			121.0273:20;137.0604:17;158.0969:17;161.5820:27;163.0362:18;178.0168:28;189.0258:30;225.1697:38;229.0543:27;249.0808:36;266.9873:24;267.0658:27;271.0545:41;272.0591:25;281.0781:20;281.0916:28;283.0517:237;283.0638:208;284.0617:78;284.0779:60;292.0786:34;297.0931:36;309.0742:98;310.0887:18;313.0591:56;313.0719:158;313.0815:54;314.0587:20;314.0702:40;314.0810:24;323.0837:21;323.0993:35;333.0853:30;…	A		+									3
37	9.1818	627.156	C27H31O17	627.156	627	303				285.0480:24;303.0556:271;304.0655:42;351.0837:17;427.0992:27;627.1195:19;627.1367:25;	Q											3
38	9.1861	625.176	C28H33O16	625.177	625	463	445	427	409	284.0627:32;301.0863:38;313.0613:94;313.0734:331;314.0751:150;315.0742:35;317.0691:44;340.0657:38;343.0800:468;344.0782:136;344.0952:38;345.0742:32;353.0921:44;353.1050:147;354.1060:63;367.0692:111;367.0843:295;368.0679:55;368.0844:123;379.0916:68;397.0866:71;398.0953:38;398.5496:43;399.0845:51;409.0937:97;411.0862:37;427.0874:42;427.1045:89;445.0904:33;445.1125:283;445.1374:64;446.1164:71;446.13…	C		+		+							3
39	9.4151	465.103	C21H21O12	465.103	465	303				219.0670:33;303.0462:276;303.0660:17;304.0599:30;304.0931:20;465.1421:22;466.6130:30;468.3166:19;	Q				+							3
40	9.75	579.172	C27H31O14	579.171	579	433	271			271.0615:2339;272.0663:434;433.1128:1086;434.1150:236;579.1630:647;580.1703:168;	G				+	+						3
41	9.8059	433.113	C21H21O10	433.113	433	271				271.0610:2713;272.0655:443;433.1049:391;	G				+							3
42	9.9047	595.166	C27H31O15	595.166	595	449	287			287.0452:72;287.0616:25;287.0783:34;288.0731:20;362.1825:18;449.1246:20;572.2772:20;596.2624:17;596.3027:22;597.2794:75;597.2922:30;	K				+	+						3
43	10.6072	463.124	C22H23O11	463.124	463	445	427	409	397	280.8030:18;285.0289:25;293.1082:20;297.0904:27;298.0477:25;303.0912:17;312.2142:24;313.0648:72;313.0761:125;314.0652:21;325.1291:20;326.0710:30;327.0881:21;339.0921:22;343.0772:24;343.0921:25;344.0788:20;353.1133:27;365.0566:38;367.0810:47;367.1006:43;369.8271:25;374.0890:23;379.0894:17;380.0760:25;391.0841:35;397.0876:110;398.0989:33;409.0843:71;409.1031:20;410.0867:29;427.0959:41;427.1093:18;4…	C		+									3
44	10.6711	757.218	C33H41O20	757.219	757	595	449	287		85.0287:96;255.0799:91;287.0544:2309;288.0591:432;449.1032:448;449.1168:157;450.1070:73;595.1570:90;757.2249:460;758.2175:177;	K				++	+						3
45	10.7253	433.113	C21H21O10	433.113	433	271				74.0601:18;271.0486:38;271.0604:145;271.0720:110;272.0536:39;272.0730:59;273.0665:23;274.0864:30;284.6369:18;433.1188:17;513.9905:31;	A				+							3
46	11.6895	551.102	C24H23O15	551.104	551	303				97.0294:27;117.0187:17;119.5942:17;145.0478:26;159.0264:38;171.0550:17;232.0527:20;302.0444:48;302.0587:17;303.0493:399;551.0913:18;551.1130:92;552.1003:21;591.6560:57;603.5826:77;654.5362:62;781.4463:27;849.1905:24;881.4590:18;	Q				+			+				3
47	12.0773	741.223	C33H41O19	741.224	741	579	433	271		102.3258:17;271.0565:20;271.0750:22;272.0632:30;272.0730:20;303.1541:28;433.1094:17;434.1364:20;435.1215:26;546.0223:38;579.1635:34;706.4901:20;740.0781:57;740.2382:21;741.1863:19;741.2253:18;741.2827:38;743.3529:54;986.9889:22;1062.8055:17;	A				++	+						3
48	12.2985	773.213	C33H41O21	773.214	773	287				85.0310:20;248.1265:33;287.0457:165;287.0575:179;288.0625:48;330.0860:22;353.0730:30;	K											3
49	12.4557	595.166	C27H31O15	595.166	595	449	287			287.0546:5531;288.0612:850;449.1098:706;450.1054:208;595.1741:507;596.1658:253;	K				+	+						3
50	12.6454	611.161	C27H31O16	611.161	611	287				287.0532:894;288.0515:106;288.0634:93;611.1539:72;612.1624:49;613.1655:27;	K											3
51	12.7377	463.123	C22H23O11	463.124	463	301				286.0501:102;286.0689:22;301.0639:71;301.0788:328;302.0755:25;463.1401:28;1089.5785:18;	C				+							3
52	12.7993	433.113	C21H21O10	433.113	433	271				85.0292:24;127.0454:41;131.0485:47;243.0739:20;271.0607:635;271.0873:25;272.0579:42;272.0707:64;433.1188:113;503.6130:20;	G				+							3
53	12.8493	493.134	C23H25O12	493.135	493	331				225.0861:37;315.0415:100;315.0553:78;331.0785:991;332.0739:91;332.0882:40;332.1016:33;493.1209:34;493.3356:30;494.1580:73;496.3479:30;	T				+							3
54	13.0053	449.108	C21H21O11	449.108	449	287				110.0363:36;145.0518:54;147.0831:47;287.0561:1060;288.0561:343;	K				+							3
55	13.6412	625.177	C28H33O16	625.177	625	479	317			317.0701:1505;318.0598:172;318.0743:258;479.1237:172;625.1815:130;625.6768:49;627.5978:47;	IR				+	+						3
56	13.8673	654.145	Not applicable		654	287				162.0546:22;169.0476:29;188.0219:18;206.0463:24;210.7430:17;224.0558:39;287.0631:154;288.0556:17;329.0617:30;332.0835:43;353.0792:20;355.4633:22;368.0998:57;414.1467:24;474.0895:20;637.0783:21;654.1298:80;654.1519:39;654.2000:20;655.1245:17;655.1528:34;656.1672:26;	K											3
57	14.0122	641.17	C28H33O17	641.172	641	317				288.0763:22;317.0623:87;317.0750:87;318.0664:61;639.7783:38;640.8631:71;642.1510:20;697.5971:163;722.9407:54;	IR											3
58	14.3085	479.118	C22H23O12	479.119	479	317				302.0472:20;317.0660:250;318.0672:20;479.1351:18;	IR				+							3
59	14.4991	565.155	C26H29O14	565.156	565	433	271			271.0400:57;271.0612:1537;271.0891:47;272.0592:268;272.0742:86;273.0671:47;433.1097:71;565.1399:217;565.1716:105;566.1686:132;	A			+	+							3
60	14.6936	771.213	C37H39O18	771.214	771	433	397	379	367	109.0299:21;169.8585:18;177.0546:290;178.0526:18;271.0521:30;283.0585:19;296.0777:28;313.0547:54;313.0699:135;321.1017:28;324.0937:24;337.0570:35;339.1067:85;355.0905:21;361.0637:23;367.0742:17;367.0891:20;379.0583:22;397.0761:37;400.1658:18;415.0981:22;415.1142:18;420.1507:25;433.1068:125;434.1072:21;443.1205:17;456.8017:20;458.0999:21;488.1649:39;595.1655:24;596.1989:33;609.1832:30;664.8162:69;…	A		+		+		+					2
61	15.2511	609.182	C28H33O15	609.182	609	463	301			85.0290:47;301.0718:1499;302.0732:169;303.0777:80;463.1221:605;464.1254:112;606.7938:58;609.1748:638;610.1783:162;610.1924:77;611.1796:93;	C				+	+						3
62	15.5032	639.192	C29H35O16	639.192	639	493	331			331.0816:3638;332.0882:328;332.0995:128;493.1339:2040;494.1377:840;639.1941:1984;640.1976:921;641.1924:137;	T				+	+						2
63	15.6429	519.113	C24H23O13	519.114	519	271				146.0299:26;159.0986:21;171.1092:25;226.0586:28;271.0526:148;271.0636:288;272.0628:104;295.0638:32;491.2262:21;519.1118:121;520.3550:18;521.1176:37;595.3672:19;	G				+			+				3
64	15.7459	697.161	C30H33O19	697.162	697	535	287			85.0290:24;105.0155:58;127.0378:54;127.0455:54;145.0495:38;159.0223:46;171.0297:29;230.4895:17;231.0414:28;249.0512:25;252.1227:20;268.0755:25;287.0541:173;287.0683:57;288.0471:31;288.0569:25;329.0542:19;535.1005:21;536.1182:20;583.6782:20;670.8505:63;679.1395:19;697.1371:38;697.1743:65;697.3203:72;698.1354:37;698.1601:27;698.1826:22;699.2073:20;699.6547:91;707.5967:57;857.3208:22;	K				++			+				3
65	15.8408	638.15	Not applicable		638	271				148.0351:22;162.0529:60;163.0564:68;169.0458:18;171.0280:21;177.0374:24;188.0313:101;188.0432:91;189.0471:22;206.0415:47;206.0509:19;206.0618:21;218.0717:37;224.0547:25;270.6458:17;271.0555:173;271.0668:434;271.0839:21;272.0597:87;272.0684:23;277.1671:28;290.0558:34;291.4821:20;298.0482:19;311.1692:33;332.0754:37;350.0809:39;351.0881:17;493.1257:19;531.0287:63;603.5996:54;620.1398:47;620.1626:26;…	G											3
66	15.897	287.055	C15H11O6	287.056	287	153				68.9994:47;121.0258:93;129.0726:36;137.0283:35;153.0162:18;165.0133:24;173.9065:20;197.4659:32;202.6755:17;287.0538:278;288.0535:61;	K											2
67	16.3794	625.177	C28H33O16	625.177	625	493	331			331.0815:973;332.0769:45;332.0953:161;333.0754:30;493.1274:68;594.6624:33;624.3608:37;625.1669:318;625.9563:64;626.1787:154;628.2021:43;642.0242:70;	T			+	+							3
68	16.4183	535.109	C24H23O14	535.109	535	287				159.0312:123;287.0562:2489;288.0551:152;288.0645:81;289.0628:98;535.1137:380;537.1127:89;	K				+			+				3
69	16.4959	493.134	C23H25O12	493.135	493	331				270.0464:26;287.0530:26;315.0531:69;316.0516:108;316.0650:19;316.0885:22;331.0763:615;331.0951:177;332.0872:144;333.0848:46;333.0956:25;446.9241:20;492.1295:21;493.1350:195;494.1150:19;494.1490:63;495.1345:53;570.2932:44;1141.6512:21;	T				+							3
70	17.6765	653.17	C29H33O17	653.172	653	491	287			85.0279:23;127.0429:53;145.0429:24;145.0553:17;187.0531:63;188.0662:26;193.3174:22;205.0661:83;206.0777:31;287.0528:393;288.0541:30;288.0658:51;304.0399:17;329.0569:20;491.1082:34;653.1609:74;653.1841:44;655.2014:22;658.0593:45;	K				++				+			3
71	17.7056	639.191	C29H35O16	639.192	639	331				188.0314:18;225.0667:17;230.0775:19;270.0450:28;271.1990:26;288.0583:17;312.0485:32;324.1483:22;324.8339:20;330.0706:17;331.0658:130;331.0863:367;332.0593:19;332.0709:48;332.0914:91;333.0772:26;421.1878:30;494.1267:28;494.8617:20;637.4105:20;639.1969:353;639.3272:41;640.1990:57;640.8611:83;641.1993:54;641.2192:17;641.8445:94;642.2094:17;642.4630:122;643.1884:18;	T				+	+						2
72	18.6612	519.114	C24H23O13	519.114	519	271				271.0599:6560;272.0638:1124;519.1132:2055;520.1152:827;	G				+			+				3
73	18.7462	493.134	C23H25O12	493.135	493	331				287.0603:31;316.0688:17;317.0411:23;331.0844:242;493.1425:20;493.1578:24;493.2918:63;616.1261:51;	T				+							3
74	19.6768	491.119	C23H23O12	491.119	491	287				81.0348:40;81.0425:30;103.5891:23;109.0321:20;127.0515:20;183.1521:39;187.0640:52;194.0864:24;258.0587:28;287.0472:228;287.0587:396;288.0594:109;288.0726:39;329.0576:18;331.0721:23;379.2935:20;395.1003:35;491.1031:25;491.1225:67;491.1488:36;492.1204:41;	K				+				+			3
75	20.2704	411.038	Not applicable		411	331				270.0447:40;270.0534:96;271.0595:67;284.0638:58;287.0508:55;315.0552:339;331.0818:977;332.0791:91;411.0368:311;412.0330:41;	T										+	3
76	20.8527	519.113	C24H23O13	519.114	519	271				127.0421:167;159.0241:60;271.0617:1565;272.0676:159;273.0599:48;519.1105:494;519.1335:111;520.1074:136;520.1321:53;690.8947:75;979.0680:60;	G				+			+				3
77	20.903	607.165	C28H31O15	607.166	607	301				173.1338:29;301.0551:46;301.0728:261;302.0738:71;607.1487:43;607.1962:22;802.3508:20;	C											3
78	22.2119	303.06	C15H11O7	303.05	303	153				119.0464:20;121.0350:38;153.0209:60;205.0477:32;220.9769:61;257.0318:23;301.0275:23;303.0465:43;303.0614:48;304.0522:44;304.0602:19;	Q											2
79	22.5855	577.155	C27H29O14	577.156	577	271				97.0318:51;103.0337:34;119.0446:20;127.0413:47;187.0630:23;217.0910:25;271.0578:102;271.0684:89;272.0516:21;272.0674:67;577.1488:17;577.1595:35;578.1620:19;579.0137:29;690.9860:63;753.3806:37;949.3090:29;1106.7169:39;	G											3
80	22.6427	287.055	C15H11O6	287.056	287	153				77.0416:23;129.0613:39;153.0160:18;189.0543:47;213.0608:45;216.0442:30;229.0571:23;286.0515:39;287.0350:17;287.0578:430;287.0799:23;288.0613:103;	L											2
81	22.9286	579.134	C26H27O15	579.135	579	331				147.0792:36;226.1135:32;270.0463:20;331.0775:482;331.0948:68;332.0716:73;332.0895:64;418.6911:43;494.1521:24;579.1069:25;579.1429:88;579.6590:32;580.1103:20;583.2776:18;737.3939:25;1487.3457:21;	T				+			+				3
82	23.7395	801.224	C38H41O19	801.224	801	493	331			167.0353:23;177.0543:18;177.0605:29;178.0695:22;200.0529:21;206.2233:27;251.1184:17;269.5773:21;331.0193:27;331.0807:383;332.0666:20;332.0768:51;332.0888:17;367.0886:29;397.1003:18;427.0834:18;471.2484:43;493.1259:44;493.1585:19;494.1312:38;494.1500:22;763.3622:134;763.4368:18;784.1791:25;800.2421:25;800.7969:36;801.2089:101;801.2361:58;802.2230:61;803.2283:17;1340.7554:60;	T				++					+		3
